# Supplementary material for: Risk factors associated with severe disease in respiratory syncytial virus infected children under 5 years of age
Source: Front Pediatr. 2022 Aug 30;10:1004739. doi: 10.3389/fped.2022.1004739 (PMC9468371; doi:10.3389/fped.2022.1004739)
Supplement: Supplementary file 3 [file Table_3.XLSX]

## Sheet: Breastfeeding0.1
Adjusted OR for need of respiratory support.
Multiple imputation analysis with sesitivity parameter (delta=0.1)
applied to the imputation of variable breastfeeding to imitate a MNAR mechanisme of missingness.
		OR (95% CI)	p-value
age group	<3m	6.62 (2.50 - 17.50)	0.000
	3-5m	1.90(0.67 to 5.36)	0.223
	6-11m	1.19(0.45 to 3.17)	0.727
	12-23m	1.25(0.64 to 2.43)	0.517
	24-59m	Base
sex	male
	female	0.78(0.56 to 1.09)	0.153
Siblings	No
	Yes	1.73(1.10 to 2.70)	0.017
pets	No
	Yes	1.13(0.76 to 1.66)	0.547
day care attendance	No
	Yes	1.12(0.50 to2.51)	0.772
Maternal age		0.98 (0.95 to 1.02)	0.285
smoke	No
	Yes	0.39(0.12 to 1.34)	0.134
GA<32weeks	No
	Yes	1.33(0.47 to 3.74)	0.589
Caesarian delivery	No
	Yes	1.10(0.72 to 1.68)	0.656
Breastfeeding	Yes
	No	1.47(0.60 to 3.62)	0.379
Atopic Disposition	No
	Yes	1.75(1.08 to 2.83)	0.023
Comorbidity, any	No
	Yes	2.37(1.33 to 4.22)	0.003
SGA	No
	Yes	1.01(0.54 to 1.89)	0.987
Co-infection	No
	Yes	1.33(0.71 to 2.49)	0.376
Multiple gestation	No
	Yes	1.11(0.54 to 2.29)	0.773
Resp support during infancy	No
	Yes	1.35(0.68 to 2.69)	0.396

## Sheet: Breastfeeding0.25
Adjusted OR for need of respiratory support.
Multiple imputation analysis with sesitivity parameter (delta=0.25)
applied to the imputation of variable breastfeeding to imitate a MNAR mechanisme of missingness.
		OR (95% CI)	p-value
age group	<3m	6.52 (2.48 - 17.19)	0.000
	3-5m	1.87(0.67 to 5.24)	0.229
	6-11m	1.18(0.44 to 3.12)	0.741
	12-23m	1.23(0.64 to 2.40)	0.534
	24-59m	Base
sex	male
	female	0.79(0.56 to 1.10)	0.155
Siblings	No
	Yes	1.71(1.09 to 2.69)	0.020
pets	No
	Yes	1.13(0.76 to 1.67)	0.542
day care attendance	No
	Yes	1.11(0.50 to2.45)	0.787
Maternal age		0.98 (0.95 to 1.02)	0.289
smoke	No
	Yes	0.40(0.12 to 1.35)	0.138
GA<32weeks	No
	Yes	1.34(0.47 to 3.77)	0.585
Caesarian delivery	No
	Yes	1.10(0.72 to 1.68)	0.652
Breastfeeding	Yes
	No	1.40(0.57 to 3.43)	0.434
Atopic Disposition	No
	Yes	1.76(1.08 to 2.84)	0.023
Comorbidity, any	No
	Yes	2.37(1.33 to 4.22)	0.003
SGA	No
	Yes	1.00(0.54 to 1.89)	0.988
Co-infection	No
	Yes	1.32(0.71 to 2.48)	0.381
Multiple gestation	No
	Yes	1.12(0.55 to 2.31)	0.754
Resp support during infancy	No
	Yes	1.35(0.68 to 2.70)	0.393

## Sheet: Breastfeeding0.5
Adjusted OR for need of respiratory support.
Multiple imputation analysis with sesitivity parameter (delta=0.5)
applied to the imputation of variable breastfeeding to imitate a MNAR mechanisme of missingness.
		OR (95% CI)	p-value
age group	<3m	6.60 (2.51 - 17.35)	0.000
	3-5m	1.90(0.68 to 5.29)	0.219
	6-11m	1.19(0.45 to 3.13)	0.728
	12-23m	1.24(0.64 to 2.40)	0.526
	24-59m	Base
sex	male
	female	0.78(0.56 to 1.10)	0.154
Siblings	No
	Yes	1.73(1.10 to 2.70)	0.017
pets	No
	Yes	1.13(0.76 to 1.67)	0.544
day care attendance	No
	Yes	1.12(0.50 to2.49)	0.773
Maternal age		0.98 (0.95 to 1.02)	0.277
smoke	No
	Yes	0.39(0.12 to 1.33)	0.133
GA<32weeks	No
	Yes	1.33(0.47 to 3.75)	0.587
Caesarian delivery	No
	Yes	1.11(0.73 to 1.70)	0.619
Breastfeeding	Yes
	No	1.37(0.57 to 3.30)	0.461
Atopic Disposition	No
	Yes	1.79(1.12 to 2.86)	0.015
Comorbidity, any	No
	Yes	2.38(1.34 to 4.23)	0.003
SGA	No
	Yes	1.01(0.54 to 1.90)	0.975
Co-infection	No
	Yes	1.33(0.71 to 2.49)	0.376
Multiple gestation	No
	Yes	1.12(0.54 to 2.30)	0.763
Resp support during infancy	No
	Yes	1.35(0.68 to 2.70)	0.391

## Sheet: Breastfeeding1
Adjusted OR for need of respiratory support.
Multiple imputation analysis with sesitivity parameter (delta=1)
applied to the imputation of variable breastfeeding to imitate a MNAR mechanisme of missingness.
		OR (95% CI)	p-value
age group	<3m	6.54 (2.45 - 17.44)	0.000
	3-5m	1.89(0.67 to 5.34)	0.227
	6-11m	1.18(0.44 to 3.16)	0.736
	12-23m	1.24(0.63 to 2.44)	0.525
	24-59m	Base
sex	male
	female	0.78(0.56 to 1.09)	0.148
Siblings	No
	Yes	1.72(1.10 to 2.68)	0.018
pets	No
	Yes	1.14(0.78 to 1.68)	0.493
day care attendance	No
	Yes	1.11(0.50 to2.46)	0.784
Maternal age		0.98 (0.95 to 1.02)	0.278
smoke	No
	Yes	0.40(0.12 to 1.38)	0.145
GA<32weeks	No
	Yes	1.36(0.48 to 3.85)	0.559
Caesarian delivery	No
	Yes	1.11(0.72 to 1.69)	0.643
Breastfeeding	Yes
	No	1.21(0.49 to 2.98)	0.658
Atopic Disposition	No
	Yes	1.75(1.10 to 2.79)	0.018
Comorbidity, any	No
	Yes	2.34(1.31 to 4.18)	0.004
SGA	No
	Yes	1.02(0.54 to 1.92)	0.957
Co-infection	No
	Yes	1.34(0.71 to 2.50)	0.364
Multiple gestation	No
	Yes	1.14(0.55 to 2.35)	0.728
Resp support during infancy	No
	Yes	1.37(0.69 to 2.74)	0.368

## Sheet: Breastfeeding10
Adjusted OR for need of respiratory support.
Multiple imputation analysis with sesitivity parameter (delta=10)
applied to the imputation of variable breastfeeding to imitate a MNAR mechanisme of missingness.
		OR (95% CI)	p-value
age group	<3m	6.39 (2.41 - 16.94)	0.000
	3-5m	1.85(0.65 to 5.27)	0.244
	6-11m	1.16(0.44 to 3.06)	0.762
	12-23m	1.22(0.63 to 2.38)	0.549
	24-59m	Base
sex	male
	female	0.78(0.56 to 1.08)	0.139
Siblings	No
	Yes	1.69(1.08 to 2.65)	0.021
pets	No
	Yes	1.16(0.79 to 1.70)	0.448
day care attendance	No
	Yes	1.12(0.53 to2.35)	0.767
Maternal age		0.98 (0.95 to 1.02)	0.279
smoke	No
	Yes	0.40(0.12 to 1.37)	0.145
GA<32weeks	No
	Yes	1.37(0.47 to 3.99)	0.559
Caesarian delivery	No
	Yes	1.13(0.75 to 1.72)	0.558
Breastfeeding	Yes
	No	1.05(0.67 to 1.65)	0.825
Atopic Disposition	No
	Yes	1.75(1.09 to 2.81)	0.022
Comorbidity, any	No
	Yes	2.35(1.32 to 4.20)	0.004
SGA	No
	Yes	1.02(0.55 to 1.91)	0.946
Co-infection	No
	Yes	1.34(0.71 to 2.52)	0.360
Multiple gestation	No
	Yes	1.17(0.57 to 2.40)	0.668
Resp support during infancy	No
	Yes	1.40(0.70 to 2.79)	0.341

## Sheet: Daycare0.1
Adjusted OR for need of respiratory support.
Multiple imputation analysis with sesitivity parameter (delta=0.1)
applied to the imputation of variable daycare to imitate a MNAR mechanisme of missingness.
		OR (95% CI)	p-value
age group	<3m	7.74 (3.01 - 19.93)	0.000
	3-5m	2.23(0.81 to 6.11)	0.119
	6-11m	1.37(0.52 to 3.61)	0.521
	12-23m	1.24(0.65 to 2.40)	0.515
	24-59m	Base
sex	male
	female	0.80(0.57 to 1.11)	0.185
Siblings	No
	Yes	1.65(1.06 to 2.55)	0.025
pets	No
	Yes	1.11(0.76 to 1.62)	0.603
day care attendance	No
	Yes	1.40(0.64 to3.09)	0.387
Maternal age		0.98 (0.95 to 1.02)	0.313
smoke	No
	Yes	0.43(0.13 to 1.48)	0.181
GA<32weeks	No
	Yes	1.38(0.49 to 3.93)	0.540
Caesarian delivery	No
	Yes	1.13(0.74 to 1.71)	0.567
Breastfeeding	Yes
	No	1.79(0.68 to 4.70)	0.217
Atopic Disposition	No
	Yes	1.55(0.97 to 2.48)	0.066
Comorbidity, any	No
	Yes	2.41(1.36 to 4.27)	0.003
SGA	No
	Yes	0.97(0.52 to 1.84)	0.936
Co-infection	No
	Yes	1.34(0.71 to 2.53)	0.363
Multiple gestation	No
	Yes	1.10(0.53 to 2.30)	0.796
Resp support during infancy	No
	Yes	1.37(0.68 to 2.76)	0.372

## Sheet: Daycare0.25
Adjusted OR for need of respiratory support.
Multiple imputation analysis with sesitivity parameter (delta=0.25)
applied to the imputation of variable daycare to imitate a MNAR mechanisme of missingness.
		OR (95% CI)	p-value
age group	<3m	7.50 (2.86 - 19.64)	0.000
	3-5m	2.16(0.77 to 6.00)	0.139
	6-11m	1.33(0.50 to 3.53)	0.565
	12-23m	1.23(0.64 to 2.38)	0.532
	24-59m	Base
sex	male
	female	0.80(0.58 to 1.11)	0.188
Siblings	No
	Yes	1.64(1.06 to 2.54)	0.026
pets	No
	Yes	1.11(0.76 to 1.62)	0.600
day care attendance	No
	Yes	1.36(0.60 to3.08)	0.447
Maternal age		0.98 (0.95 to 1.02)	0.309
smoke	No
	Yes	0.43(0.13 to 1.48)	0.180
GA<32weeks	No
	Yes	1.39(0.49 to 3.94)	0.531
Caesarian delivery	No
	Yes	1.13(0.74 to 1.71)	0.577
Breastfeeding	Yes
	No	1.79(0.68 to 4.67)	0.214
Atopic Disposition	No
	Yes	1.54(0.95 to 2.50)	0.078
Comorbidity, any	No
	Yes	2.40(1.35 to 4.25)	0.003
SGA	No
	Yes	0.97(0.51 to 1.84)	0.934
Co-infection	No
	Yes	1.33(0.71 to 2.51)	0.371
Multiple gestation	No
	Yes	1.13(0.53 to 2.40)	0.758
Resp support during infancy	No
	Yes	1.37(0.68 to 2.75)	0.380

## Sheet: Daycare0.5
Adjusted OR for need of respiratory support.
Multiple imputation analysis with sesitivity parameter (delta=0.5)
applied to the imputation of variable daycare to imitate a MNAR mechanisme of missingness.
		OR (95% CI)	p-value
age group	<3m	7.13 (2.79 - 18.21)	0.000
	3-5m	2.05(0.75 to 5.59)	0.159
	6-11m	1.27(0.49 to 3.29)	0.619
	12-23m	1.22(0.63 to 2.35)	0.552
	24-59m	Base
sex	male
	female	0.80(0.58 to 1.11)	0.187
Siblings	No
	Yes	1.64(1.06 to 2.54)	0.026
pets	No
	Yes	1.11(0.76 to 1.62)	0.596
day care attendance	No
	Yes	1.29(0.58 to2.83)	0.519
Maternal age		0.98 (0.95 to 1.02)	0.305
smoke	No
	Yes	0.43(0.12 to 1.48)	0.180
GA<32weeks	No
	Yes	1.40(0.50 to 3.96)	0.521
Caesarian delivery	No
	Yes	1.13(0.74 to 1.71)	0.575
Breastfeeding	Yes
	No	1.78(0.68 to 4.70)	0.218
Atopic Disposition	No
	Yes	1.55(0.95 to 2.51)	0.078
Comorbidity, any	No
	Yes	2.39(1.35 to 4.24)	0.003
SGA	No
	Yes	0.97(0.51 to 1.84)	0.933
Co-infection	No
	Yes	1.33(0.71 to 2.51)	0.378
Multiple gestation	No
	Yes	1.14(0.54 to 2.42)	0.735
Resp support during infancy	No
	Yes	1.36(0.68 to 2.73)	0.388

## Sheet: Daycare1
Adjusted OR for need of respiratory support.
Multiple imputation analysis with sesitivity parameter (delta=1)
applied to the imputation of variable daycare to imitate a MNAR mechanisme of missingness.
		OR (95% CI)	p-value
age group	<3m	6.46 (2.35 - 17.79)	0.001
	3-5m	1.86(0.64 to 5.42)	0.249
	6-11m	1.17(0.43 to 3.19)	0.760
	12-23m	1.21(0.63 to 2.33)	0.561
	24-59m	Base
sex	male
	female	0.80(0.57 to 1.11)	0.176
Siblings	No
	Yes	1.65(1.07 to 2.55)	0.024
pets	No
	Yes	1.11(0.76 to 1.63)	0.581
day care attendance	No
	Yes	1.15(0.45 to2.94)	0.751
Maternal age		0.98 (0.95 to 1.02)	0.285
smoke	No
	Yes	0.43(0.12 to 1.47)	0.175
GA<32weeks	No
	Yes	1.44(0.51 to 4.10)	0.491
Caesarian delivery	No
	Yes	1.12(0.74 to 1.71)	0.592
Breastfeeding	Yes
	No	1.72(0.75 to 3.97)	0.187
Atopic Disposition	No
	Yes	1.52(0.93 to 2.48)	0.091
Comorbidity, any	No
	Yes	2.34(1.31 to 4.16)	0.004
SGA	No
	Yes	0.98(0.52 to 1.85)	0.947
Co-infection	No
	Yes	1.32(0.70 to 2.48)	0.386
Multiple gestation	No
	Yes	1.13(0.54 to 2.33)	0.749
Resp support during infancy	No
	Yes	1.37(0.68 to 2.74)	0.377

## Sheet: Daycare10
Adjusted OR for need of respiratory support.
Multiple imputation analysis with sesitivity parameter (delta=10)
applied to the imputation of variable daycare to imitate a MNAR mechanisme of missingness.
		OR (95% CI)	p-value
age group	<3m	4.01 (2.06 - 7.80)	0.000
	3-5m	1.14(0.55 to 2.38)	0.720
	6-11m	0.77(0.36 to 1.67)	0.509
	12-23m	1.11(0.59 to 2.11)	0.743
	24-59m	Base
sex	male
	female	0.79(0.57 to 1.11)	0.172
Siblings	No
	Yes	1.64(1.07 to 2.53)	0.025
pets	No
	Yes	1.11(0.75 to 1.62)	0.607
day care attendance	No
	Yes	0.62(0.41 to0.94)	0.024
Maternal age		0.98 (0.95 to 1.02)	0.325
smoke	No
	Yes	0.40(0.11 to 1.42)	0.157
GA<32weeks	No
	Yes	1.51(0.54 to 4.23)	0.430
Caesarian delivery	No
	Yes	1.11(0.73 to 1.69)	0.627
Breastfeeding	Yes
	No	1.73(0.72 to 4.16)	0.205
Atopic Disposition	No
	Yes	1.60(0.93 to 2.74)	0.088
Comorbidity, any	No
	Yes	2.32(1.31 to 4.11)	0.004
SGA	No
	Yes	0.97(0.52 to 1.83)	0.931
Co-infection	No
	Yes	1.29(0.69 to 2.42)	0.426
Multiple gestation	No
	Yes	1.22(0.58 to 2.56)	0.599
Resp support during infancy	No
	Yes	1.33(0.67 to 2.66)	0.417

[truncated: 25 more sheets: Pets0.1, Pets0.25, Pets0.5, Pets1, Pets10, Smoke0.1, Smoke0.25, Smoke0.5, Smoke1, Smoke10, History of atopy 0.1, History of atopy 0.25, History of atopy 0.5, History of atopy 1, History of atopy 10, Siblings 0.1, Siblings 0.25, Siblings 0.5, Siblings 1, Siblings 10 …]
